# Supplementary material for: Preserve a Voucher Specimen! The Critical Need for Integrating Natural History Collections in Infectious Disease Studies
Source: mBio. 2021 Jan 12;12(1):e02698-20. doi: 10.1128/mBio.02698-20 (PMC7844540; doi:10.1128/mBio.02698-20)
Supplement: DATA SET S1 [file mBio.02698-20-sd001.xlsx]

## Sheet: Survey Results
Post-survey assigned participant number N = 109 participants, however 3 participants were excluded thus 3 participant numbers are missing	Q1. With what type(s) of institution are you formally affiliated? (Select all that apply.)	Q1. Other	Q2. Please select the country of your primary affiliated institution	Q3. Highest terminal degree	Q3. Other	Q3a. Year your highest terminal degree was awarded	Q4. What is/are your field(s) of research? (Select all that apply.)	Q4. Other	Q5. Which microorganism(s) are the focus of your research? (Select all that apply.)	Q5. Other	Q6. Does your research include lethal (terminal) sampling of hosts? If different projects have different answers, select all that apply	Q7. As part of your research, what biological samples do you collect to study the selected microorganism(s)? (Select all that apply.)	Q7. Other	Q8. If you collect biological samples, which fixative or storage medium do you use? (Select all that apply.)	Q8. Other cold chain	Q8. Other fixative or storage medium	Q9. If you research requires fieldwork, what cold chain practices do you use in the field setting? (Select all that apply.)	Q10. In which country(ies) is your fieldwork conducted or from which do you obtain samples? (Select all that apply).	Q11. Do you archive (voucher) any collected microbiological samples permanently?	Q11a. If yes, where do you deposit the samples? (Select all that apply.)	Q11a. Other	Q11b. If no, why do you not archive (voucher) any collected microbiological samples permanently?	Q11b. Other	Q12. Do you archive (voucher) the sampled hosts permanently?	Q12a. If yes, how are the specimens (host) preserved? (Select all that apply.)	Q12a. Other	Q12b. If yes, where do you deposit the voucher specimens? (Select all that apply.)	Q12b. Other	Q12c. If no, why do you not collect voucher specimens?	Q12c. Other	Q13. What value, if any, do you think collecting a voucher specimen of the host adds to studies of microorganisms? (free response)	Q14. Have you ever collaborated with or deposited voucher specimens in a natural history museum collection?	Q15. Please comment on your experience(s) with collaborating or attempts to collaborate with a natural history museum collection.	Q16. Have you experienced barriers to publishing voucher numbers or more details in submission at journals or NCBI? Please explain your answer
1	Government research institute		United States of America	PhD		2019	Systematics & evolutionary biology, Ecology		Bacteria, Protozoans, Helminths (e.g., monogeneans, digeneans, tapeworms, acanthocephalans, nematodes, leeches)		Yes, but only opportunistically (e.g., accidental fatalities during capture), Yes, my research included targeted intentional lethal sampling, No	Liver, Lung, Stomach, Intestine, Spleen, Oral swabs, Rectal swabs, Whole blood, Wing biopsy punches, Ectoparasites, Hairs, Environmental samples (soil, water, etc.)		Undenatured ethanol, RNALater, DNA/RNA shield, Filter papter (e.g., FTA cards, Nobuto strips), Liquid nitrogen (flash frozen with no fixative or storage medium)			Ultra-cold storage (-80 °C) (e.g. liquid nitrogen tank, cryoshipper, dry ice), Freezer (-20 °C) (e.g. portable freezer, insulated container with ice), Refrigerator (4 °C) (e.g. cooler with gel packs), Samples kept at room temperature temporarily	Belize, Brazil, Mexico	No			No institutional infrastructure to store samples in country		Yes	Fluid preserved (in formalin, ethanol, etc.), Skin and skull and/or skeleton preparation (for vertebrate hosts only), Other, please specify:	slide mounting of ectoparasites	Natural history museum (in country - in country of origin of voucher), Natural history museum (international - outside of country of origin of sample)				Future advances in science may make these materials valuable for understanding some aspect of host-microbiome-disease interactions that we are not able to assess currently. It may also make these materials available for other research not related to my own projects.	Yes	Very few natural history collections seem willing to accept all of the sample types I collect -- particularly blood and ectoparasites. However, when depositing samples they are interested in, the process has been smooth.	No.
2	University		Brazil	PhD		2018	Virology or microbiology		Viruses		Yes, my research included targeted intentional lethal sampling	Liver, Lung, Intestine, Kidney, Oral swabs, Rectal swabs, Excrement, Whole blood, Ectoparasites		Viral transport media (VTM)			Ultra-cold storage (-80 °C) (e.g. liquid nitrogen tank, cryoshipper, dry ice), Refrigerator (4 °C) (e.g. cooler with gel packs)	Brazil	Yes	Institutional laboratory space				No					Other, please specify:	No infrastructure to store voucher specimens in my institution	It is necessary to confirm the specimen in the future.	No
3	University			PhD			Systematics & evolutionary biology		Helminths (e.g., monogeneans, digeneans, tapeworms, acanthocephalans, nematodes, leeches)		Yes, my research included targeted intentional lethal sampling	Liver, Muscle, Stomach, Intestine, Spleen, Brain, Ectoparasites		Undenatured ethanol,Formalin, RNALater			Refrigerator (4 °C) (e.g. cooler with gel packs), Samples kept at room temperature temporarily, Long-term storage of samples at room temperature	Algeria, Burundi, Czech Republic, Democratic Republic of the Congo, Zambia	Yes	Natural history museum (in country), Natural history museum (international)				Yes	Fluid preserved (in formalin, ethanol, etc.)		Natural history museum (in country - in country of origin of voucher), Natural history museum (international - outside of country of origin of sample)				I do think that the host vouchers are of a high importance for any future study	Yes	I have only good experience with collection managers at different Natural History Museum (Brussels, London, Paris,...)	No, I always got a positive answer from the journal regarding the voucher specimens....But on the other hand, I never had a feeling that it would be appreciated enough.
4	University		United States of America	Master's degree			Virology or microbiology, Ecology, Other, please specify:	Disease ecology	Viruses, Bacteria, Helminths (e.g., monogeneans, digeneans, tapeworms, acanthocephalans, nematodes, leeches)		Yes, but only opportunistically (e.g., accidental fatalities during capture)	Oral swabs, Rectal swabs, Excrement		Denatured ethanol			Ultra-cold storage (-80 °C) (e.g. liquid nitrogen tank, cryoshipper, dry ice), Freezer (-20 °C) (e.g. portable freezer, insulated container with ice), Refrigerator (4 °C) (e.g. cooler with gel packs), Samples kept at room temperature temporarily	Australia	No			No institutional infrastructure to store samples in country		No					Not allowed by permitting agencies, No institutional infrastructure to store voucher specimens in country, No institutional infrastructure to store voucher specimens in the country where the samples are analyzed, No export/import permit, There is no tradition of vouchering in my institute, Time constraints (e.g., lack of time), Lack of expertise			Not sure how to collaborate with a natural history museum collection	Have never collaborated with a NHM in the past, but would love more information on how to make samples more useful after my team is done with them.	NA
5	University			PhD			Systematics & evolutionary biology, Ecology, Other, please specify:	Parasitology	Helminths (e.g., monogeneans, digeneans, tapeworms, acanthocephalans, nematodes, leeches)		No	Ectoparasites		Undenatured ethanol, Formaldehyde			Freezer (-20 °C) (e.g. portable freezer, insulated container with ice)	Cameroon	Yes	Natural history museum (international)				Yes	Fluid preserved (in formalin, ethanol, etc.)		Natural history museum (international - outside of country of origin of sample)					No
6	University		Belgium	PhD		2004	Systematics & evolutionary biology, Ecology		Other, please specify:	vertebrates	Yes, my research included targeted intentional lethal sampling	Liver, Muscle, Stomach, Intestine, Spleen, Kidney, Brain, Ectoparasites, Environmental samples (soil, water, etc.)		Isopropyl alcohol, Liquid nitrogen (flash frozen with no fixative or storage medium)			Ultra-cold storage (-80 °C) (e.g. liquid nitrogen tank, cryoshipper, dry ice), Freezer (-20 °C) (e.g. portable freezer, insulated container with ice)	Belgium	No			No institutional infrastructure to store samples in country		No					There is no tradition of vouchering in my institute			No
7	Natural history museum		United States of America	PhD		2016	Systematics & evolutionary biology		Helminths (e.g., monogeneans, digeneans, tapeworms, acanthocephalans, nematodes, leeches)		Yes, my research included targeted intentional lethal sampling	Liver, Lung, Muscle, Intestine, Spleen, Kidney, Ectoparasites		Undenatured ethanol, RNALater, Liquid nitrogen (flash frozen with no fixative or storage medium)			Ultra-cold storage (-80 °C) (e.g. liquid nitrogen tank, cryoshipper, dry ice)	United States of America	Yes	Natural history museum (in country)				Yes	Fluid preserved (in formalin, ethanol, etc.), Skin and skull and/or skeleton preparation (for vertebrate hosts only)		Natural history museum (in country - in country of origin of voucher)				It allows for positive identification of hosts and ability to re-visit host animals if more data are needed.	Yes	I am a curator at a natural history museum. I deposit my research samples in museums and I will accept almost any specimens as long as they have appropriate data.	No.
8	Natural history museum		United States of America	PhD		1999	Systematics & evolutionary biology		Helminths (e.g., monogeneans, digeneans, tapeworms, acanthocephalans, nematodes, leeches)		Yes, my research included targeted intentional lethal sampling	Liver, Muscle, Stomach, Intestine, Spleen, Kidney, Ectoparasites, Hairs, Other, please specify:	heart	Undenatured ethanol, Another type of cold chain, please specify:	ultra cold freezer		Ultra-cold storage (-80 °C) (e.g. liquid nitrogen tank, cryoshipper, dry ice)	United States of America	No			Other, please specify:	already archiving other parts of hosts	Yes	Fluid preserved (in formalin, ethanol, etc.), Skin and skull and/or skeleton preparation (for vertebrate hosts only)		Natural history museum (in country - in country of origin of voucher)				Extended/holistic specimens	Yes	I am a curator at a natural history museum	Nope - it's easy to do if you take the steps
9	University			Master's degree			Ecology		Helminths (e.g., monogeneans, digeneans, tapeworms, acanthocephalans, nematodes, leeches)		Yes, my research included targeted intentional lethal sampling	Liver, Muscle, Stomach, Intestine, Brain, Nasal swabs, Serum or plasma, Ectoparasites, Mucus, Environmental samples (soil, water, etc.)		Undenatured ethanol, Denatured ethanol, RNALater, Liquid nitrogen (flash frozen with no fixative or storage medium)			Ultra-cold storage (-80 °C) (e.g. liquid nitrogen tank, cryoshipper, dry ice), Freezer (-20 °C) (e.g. portable freezer, insulated container with ice)	Mozambique, Namibia, Republic of the Congo, South Africa, Zimbabwe	No					No					There is no tradition of vouchering in my institute			Not sure how to collaborate with a natural history museum collection
10	Government research institute		Germany	PhD		2018	Systematics & evolutionary biology		Viruses, Bacteria, Helminths (e.g., monogeneans, digeneans, tapeworms, acanthocephalans, nematodes, leeches)		Yes, my research included targeted intentional lethal sampling	Intestine, Spleen, Kidney, Rectal swabs, Whole blood, Environmental samples (soil, water, etc.), Other, please specify:	Gills	Undenatured ethanol, RNALater, Lysis buffer			Refrigerator (4 °C) (e.g. cooler with gel packs), Samples kept at room temperature temporarily	Germany, Zambia	Yes	Biobank/biorepository				No					No institutional infrastructure to store voucher specimens in country, No export/import permit, There is no tradition of vouchering in my institute			No
11	University, Natural history museum		United States of America	PhD		2005	Systematics & evolutionary biology		Bacteria, Helminths (e.g., monogeneans, digeneans, tapeworms, acanthocephalans, nematodes, leeches)		Yes, but only opportunistically (e.g., accidental fatalities during capture), Yes, my research included targeted intentional lethal sampling	Liver, Whole blood, Wing biopsy punches, Ectoparasites, Ear clippings, Toe clippings		Undenatured ethanol, Lysis buffer, Liquid nitrogen (flash frozen with no fixative or storage medium)			Ultra-cold storage (-80 °C) (e.g. liquid nitrogen tank, cryoshipper, dry ice), Freezer (-20 °C) (e.g. portable freezer, insulated container with ice), Samples kept at room temperature temporarily	United States of America	Yes	Natural history museum (in country)				Yes	Fluid preserved (in formalin, ethanol, etc.), Skin and skull and/or skeleton preparation (for vertebrate hosts only)		Natural history museum (in country - in country of origin of voucher)				EXTREME VALUE. Opportunities to study microorganisms later.	Yes	Work to follow museum protocols, make it as easy for the museum as possible.	No.
12	University		Belgium	Master's degree		2017	Ecology		Protozoans		No	Whole blood		Dessiccation, Other, please specify:		Methanol, Giemsa	Long-term storage of samples at room temperature	South Africa	Yes	Institutional laboratory space				No					Other, please specify:	Hosts are freed after sampling		No
13	University			Bachelor's degree			Ecology		Protozoans, Other, please specify:	Apicomplexa	No	Excrement		Other, please specify:		Kcr2O7	Refrigerator (4 °C) (e.g. cooler with gel packs)	Guatemala	No			No institutional infrastructure to store samples in the country where samples were screened		No					Not allowed by permitting agencies, There is no tradition of vouchering in my research field, Ethical considerations related to invasive or lethal sampling			No
14	University		Bolivia	PhD			Systematics & evolutionary biology, Ecology		Viruses, Helminths (e.g., monogeneans, digeneans, tapeworms, acanthocephalans, nematodes, leeches), Other, please specify:	bats	Yes, my research included targeted intentional lethal sampling	Brain, Ectoparasites		Viral transport media (VTM), Lysis buffer, Liquid nitrogen (flash frozen with no fixative or storage medium)			Ultra-cold storage (-80 °C) (e.g. liquid nitrogen tank, cryoshipper, dry ice)	Bolivia	Yes	Natural history museum (international), Biobank/biorepository				Yes	Fluid preserved (in formalin, ethanol, etc.), Skin and skull and/or skeleton preparation (for vertebrate hosts only)		Natural history museum (in country - in country of origin of voucher), Natural history museum (international - outside of country of origin of sample), Teaching collection					Yes	Good expierence
15	Natural history museum		United States of America	PhD		2020	Systematics & evolutionary biology, Ecology		Bacteria, Helminths (e.g., monogeneans, digeneans, tapeworms, acanthocephalans, nematodes, leeches)		Yes, my research included targeted intentional lethal sampling	Liver, Muscle, Stomach, Intestine, Rectal swabs, Excrement, Hairs, Environmental samples (soil, water, etc.)		DNA/RNA shield, Filter papter (e.g., FTA cards, Nobuto strips), Dessiccation, Liquid nitrogen (flash frozen with no fixative or storage medium)			Ultra-cold storage (-80 °C) (e.g. liquid nitrogen tank, cryoshipper, dry ice), Freezer (-20 °C) (e.g. portable freezer, insulated container with ice), Refrigerator (4 °C) (e.g. cooler with gel packs)	Belize, Peru	No			No institutional infrastructure to store samples in country		Yes	Fluid preserved (in formalin, ethanol, etc.)		Natural history museum (in country - in country of origin of voucher), Natural history museum (international - outside of country of origin of sample)				Great value; future studies tracking changes in microbe prevalence through time, in connection with climate change or other disturbances, will benefit greatly from being able to link metagenomic materials to host vouchers. Very few samples like this currently exist, and it would be great to see metagenomic samples archived as standard practice with vouchered hosts in the future.	Yes	I have worked for the AMNH for the past 4 years and have contributed whole vouchers and tissues to the collections there. However, AMNH does not currently accept fecal microbiomes, so I will be archiving these permanently at the Smithsonian NMNH over the next two years.	No
16	University		Algeria	PhD		2019	Systematics & evolutionary biology, Other, please specify:	Parasitology, Biology, Ecology and Environment	Helminths (e.g., monogeneans, digeneans, tapeworms, acanthocephalans, nematodes, leeches)		Yes, my research included targeted intentional lethal sampling	Ectoparasites, Other, please specify:	Gills,buccal cavity	Undenatured ethanol			Refrigerator (4 °C) (e.g. cooler with gel packs)	Algeria	Yes	Natural history museum (international), Other, please specify:	MNHN			Yes	Fluid preserved (in formalin, ethanol, etc.)		Natural history museum (international - outside of country of origin of sample), Other, please specify:	MNHN			It can ensure that hosts and their parasites ( in my case) are labelled with respect of host-parasites relationships	Yes		No
17	Natural history museum		United States of America	PhD		2011	Systematics & evolutionary biology		Helminths (e.g., monogeneans, digeneans, tapeworms, acanthocephalans, nematodes, leeches)		Yes, my research included targeted intentional lethal sampling	Liver, Stomach, Intestine		Undenatured ethanol, Formalin, Liquid nitrogen (flash frozen with no fixative or storage medium)			Ultra-cold storage (-80 °C) (e.g. liquid nitrogen tank, cryoshipper, dry ice), Samples kept at room temperature temporarily, Long-term storage of samples at room temperature	United States of America	Yes	Natural history museum (in country), Natural history museum (international)				Yes	Skin and skull and/or skeleton preparation (for vertebrate hosts only), Other, please specify:	Tissues	Natural history museum (international - outside of country of origin of sample)				A wealth of information related to the host-microorganism association. The potential to examine that host voucher in the future for additional information, verify identification and past findings, and to apply future technology or analysis.	Yes	These are my primary collaborations because the host voucher serves multiple purposes and through collaboration we gain the most information possible from that animal. In the long-term, this reduces the number of animals that are sacrificed for science and efforts do not need to be repeated.	No, it is usually a requirement along with collecting and import permit information.
18	Government research institute		Belgium	PhD		2014	Systematics & evolutionary biology		Helminths (e.g., monogeneans, digeneans, tapeworms, acanthocephalans, nematodes, leeches)		Yes, my research included targeted intentional lethal sampling	Ectoparasites, Other, please specify:	gills	Undenatured ethanol, Formalin			Long-term storage of samples at room temperature	Burundi, Democratic Republic of the Congo, Ethiopia, Uganda, Zambia	Yes	Institutional laboratory space, Natural history museum (in country)				Yes	Fluid preserved (in formalin, ethanol, etc.)		Natural history museum (in country - in country of origin of voucher)				verification of identification	Yes	Shipping of specimens has become more difficult due to (internal) regulations	museums can be underfunded, which leads to collections being lost or specimens not being (properly) curated
19	University		Germany	Master's degree		2015	Systematics & evolutionary biology, Virology or microbiology, Ecology		Viruses, Bacteria, Protozoans		Yes, but only opportunistically (e.g., accidental fatalities during capture),No	Liver, Intestine, Spleen, Brain, Rectal swabs, Excrement, Whole blood, Wing biopsy punches, Ectoparasites, Hairs, Other, please specify:	heart	Denatured ethanol, Formaldehyde, RNALater, DNA/RNA shield, Viral transport media (VTM), Liquid nitrogen (flash frozen with no fixative or storage medium)			Ultra-cold storage (-80 °C) (e.g. liquid nitrogen tank, cryoshipper, dry ice), Freezer (-20 °C) (e.g. portable freezer, insulated container with ice), Refrigerator (4 °C) (e.g. cooler with gel packs), Samples kept at room temperature temporarily	Costa Rica, Mexico, Panama,Peru	No			No institutional infrastructure to store samples in country		Yes	Skin and skull and/or skeleton preparation (for vertebrate hosts only)		Natural history museum (in country - in country of origin of voucher), Teaching collection, Institutional storage space					Yes
20	University		Colombia	PhD		2007	Systematics & evolutionary biology		Viruses, Bacteria, Helminths (e.g., monogeneans, digeneans, tapeworms, acanthocephalans, nematodes, leeches)		Yes, my research included targeted intentional lethal sampling	Liver, Lung, Stomach, Intestine, Spleen, Kidney, Excrement, Whole blood, Ectoparasites		Isopropyl alcohol, RNALater, Lysis buffer, Filter papter (e.g., FTA cards, Nobuto strips), Liquid nitrogen (flash frozen with no fixative or storage medium)			Ultra-cold storage (-80 °C) (e.g. liquid nitrogen tank, cryoshipper, dry ice),Freezer (-20 °C) (e.g. portable freezer, insulated container with ice),Samples kept at room temperature temporarily	Colombia, Ecuador, Malaysia, Peru, Suriname	Prefer not to respond					Yes	Fluid preserved (in formalin, ethanol, etc.), Skin and skull and/or skeleton preparation (for vertebrate hosts only)		Natural history museum (in country - in country of origin of voucher), Natural history museum (international - outside of country of origin of sample)				Evolutionary and ecological interactions, at several scales.	Yes	I am primarily a mammalogist, so my interest in microorganisms is because of the association with the small mammals I study.
21	University		United States of America	PhD		2015	Virology or microbiology, Ecology		Bacteria		Yes, my research included targeted intentional lethal sampling	Whole blood, Ectoparasites, Environmental samples (soil, water, etc.)		Another type of cold chain, please specify:	-80		Freezer (-20 °C) (e.g. portable freezer, insulated container with ice)	United States of America	Yes	Institutional laboratory space				Yes	Other, please specify:	Frozen	Institutional storage space					No
22	University			Master's degree		2017	Other, please specify:	Genetics conservation, microbiome of mammals	Bacteria		No	Intestine, Environmental samples (soil, water, etc.)		Denatured ethanol, RNALater, DNA/RNA shield, Liquid nitrogen (flash frozen with no fixative or storage medium)			Ultra-cold storage (-80 °C) (e.g. liquid nitrogen tank, cryoshipper, dry ice), Refrigerator (4 °C) (e.g. cooler with gel packs), Samples kept at room temperature temporarily	Mexico	No			Funding agency requires the destruction of samples upon project completion		No					There is no tradition of vouchering in my research field, Ethical considerations related to invasive or lethal sampling			Not sure how to collaborate with a natural history museum collection
23	University		United States of America	PhD		2019	Biomedical/clinical sciences (human), Virology or microbiology		Bacteria, Fungi (e.g., yeasts, molds)		No	Other, please specify:	Urine	RNALater			Prefer not to respond	United States of America	Yes	Institutional laboratory space				No					There is no tradition of vouchering in my research field		It would allow you to go back and see if any physical features could have attributed to the infection.	Yes
24	University		Colombia	PhD		2010	Virology or microbiology, Ecology		Viruses, Protozoans, Helminths (e.g., monogeneans, digeneans, tapeworms, acanthocephalans, nematodes, leeches)		Yes, my research included targeted intentional lethal sampling	Liver, Spleen, Kidney, Whole blood, Wing biopsy punches, Ectoparasites, Ear clippings		RNALater, Liquid nitrogen (flash frozen with no fixative or storage medium)			Ultra-cold storage (-80 °C) (e.g. liquid nitrogen tank, cryoshipper, dry ice)	Colombia	Yes	Institutional laboratory space				Yes	Skin and skull and/or skeleton preparation (for vertebrate hosts only)		Natural history museum (in country - in country of origin of voucher)					Yes
25	University		China	PhD		2010	Biomedical/clinical sciences (human), Veterinary science, Virology or microbiology		Viruses		Yes, but only because hosts were already being euthanized for other reasons (e.g., abattoirs/slaughterhouses, culling of nuisance/pest species)	Liver, Lung, Muscle, Stomach, Intestine, Spleen, Kidney, Brain, Lymph nodes, Oral swabs, Rectal swabs, Nasal swabs, Whole blood, Serum or plasma, Wing biopsy punches, Ectoparasites, Hairs, Environmental samples (soil, water, etc.)		Denatured ethanol, Viral transport media (VTM), Liquid nitrogen (flash frozen with no fixative or storage medium)			Ultra-cold storage (-80 °C) (e.g. liquid nitrogen tank, cryoshipper, dry ice), Refrigerator (4 °C) (e.g. cooler with gel packs), Samples kept at room temperature temporarily	Australia, China, Malaysia, Singapore	Yes	Institutional laboratory space				Yes	Fluid preserved (in formalin, ethanol, etc.), Other, please specify:	-80 (limited number)	Institutional storage space				Very important. Sub-species and geographic locality of the host play an important role in microbial evolution.	No	None in South East Asia with an international program, only collecting samples within their own country.
26	University		Czech Republic	PhD		2014	Systematics & evolutionary biology		Helminths (e.g., monogeneans, digeneans, tapeworms, acanthocephalans, nematodes, leeches)		Yes, my research included targeted intentional lethal sampling	Liver, Lung, Muscle, Stomach, Intestine, Spleen, Kidney, Brain, Excrement, Ectoparasites, Mucus		Undenatured ethanol, Formaldehyde, Formalin			Refrigerator (4 °C) (e.g. cooler with gel packs), Samples kept at room temperature temporarily, Long-term storage of samples at room temperature	Burundi, Czech Republic, Democratic Republic of the Congo, Indonesia, Kenya, Morocco, Mozambique, Zimbabwe	Yes	Institutional laboratory space, Natural history museum (in country)				No					No institutional infrastructure to store voucher specimens in the country where the samples are analyzed, There is no tradition of vouchering in my research field, There is no tradition of vouchering in my institute, Lack of expertise			No		No.
28	University		Italy	PhD		2002	Veterinary science, Public health policy or economics		Protozoans, Helminths (e.g., monogeneans, digeneans, tapeworms, acanthocephalans, nematodes, leeches)		Yes, my research included targeted intentional lethal sampling	Muscle, Stomach, Intestine, Kidney, Brain, Ectoparasites, Environmental samples (soil, water, etc.)		Undenatured ethanol, Formalin			Refrigerator (4 °C) (e.g. cooler with gel packs), Samples kept at room temperature temporarily	Australia, Brazil, Bulgaria, Canada, Croatia, Ethiopia, Greece, Iraq, Israel, Italy, Kenya, Nigeria, South Africa, Uganda	Yes	Natural history museum (international), Biobank/biorepository				Yes	Fluid preserved (in formalin, ethanol, etc.)		Personal collection					Yes	very good	no
29	Government research institute		United Kingdom of Great Britain and Northern Ireland	PhD		2017	Veterinary science, Systematics & evolutionary biology,Ecology		Bacteria		Yes, my research included targeted intentional lethal sampling	Stomach, Intestine, Whole blood, Mucus, Environmental samples (soil, water, etc.), Other, please specify:	Gills	Formalin, RNALater, TRIzol/TRIreagent, Lysis buffer, Other, please specify:		Davidson's fixative	Freezer (-20 °C) (e.g. portable freezer, insulated container with ice), Samples kept at room temperature temporarily	Thailand	No			No institutional infrastructure to store samples in the country where samples were screened		No					Time constraints (e.g., lack of time)			Yes
30	University		Norway	DVM and PhD		2019	Veterinary science, Virology or microbiology		Viruses, Bacteria		Yes, but only because hosts were already being euthanized for other reasons (e.g., abattoirs/slaughterhouses, culling of nuisance/pest species), Yes, my research included targeted intentional lethal sampling	Liver, Lung, Stomach, Intestine, Spleen, Kidney, Brain, Oral swabs, Rectal swabs, Nasal swabs, Excrement, Whole blood, Serum or plasma, Ectoparasites		Formaldehyde, RNALater, Viral transport media (VTM)			Ultra-cold storage (-80 °C) (e.g. liquid nitrogen tank, cryoshipper, dry ice), Freezer (-20 °C) (e.g. portable freezer, insulated container with ice), Refrigerator (4 °C) (e.g. cooler with gel packs), Samples kept at room temperature temporarily	Finland, Iceland, Norway, Sweden	Yes	Institutional laboratory space				No								No
31	University		South Africa	Bachelor's degree		2016	Systematics & evolutionary biology, Ecology		Helminths (e.g., monogeneans, digeneans, tapeworms, acanthocephalans, nematodes, leeches)		Yes, my research included targeted intentional lethal sampling	Liver, Muscle, Stomach, Intestine, Brain, Ectoparasites		Denatured ethanol, Isopropyl alcohol, Formalin			Freezer (-20 °C) (e.g. portable freezer, insulated container with ice), Refrigerator (4 °C) (e.g. cooler with gel packs), Samples kept at room temperature temporarily	South Africa	Yes	Institutional laboratory space, Natural history museum (international)				Yes	Fluid preserved (in formalin, ethanol, etc.)		Natural history museum (international - outside of country of origin of sample), Teaching collection,Institutional storage space, Personal collection				To create possibilities for others to study it in the future	No		Yes. Time of posting for the international museums or institutions to receive and sometimes too long for them to process the material and give the numbers
32	University		Portugal	PhD		2013	Virology or microbiology, Ecology		Protozoans, Helminths (e.g., monogeneans, digeneans, tapeworms, acanthocephalans, nematodes, leeches)		No	Excrement, Ectoparasites, Hairs, Environmental samples (soil, water, etc.)		Denatured ethanol, Formaldehyde, Formalin, RNALater, Lysis buffer, Filter papter (e.g., FTA cards, Nobuto strips), Dessiccation			Samples kept at room temperature temporarily	Guinea-Bissau	No			No institutional infrastructure to store samples in country		No					Ethical considerations related to accessing genetic resources			No
33	University		United Kingdom of Great Britain and Northern Ireland	PhD		2007	Biomedical/clinical sciences (human), Veterinary science, Systematics & evolutionary biology, Virology or microbiology		Protozoans		No	Intestine, Oral swabs, Rectal swabs		DNA/RNA shield, TRIzol/TRIreagent, Lysis buffer			Refrigerator (4 °C) (e.g. cooler with gel packs)	Bangladesh,Cyprus, Czech Republic, France, Ghana, Thailand, United Kingdom of Great Britain and Northern Ireland	No			No institutional infrastructure to store samples in country		No					No institutional infrastructure to store voucher specimens in country, No export/import permit, There is no tradition of vouchering in my research field, There is no tradition of vouchering in my institute, Lack of expertise			No
34	University		Sweden	PhD		2007	Systematics & evolutionary biology		Bacteria		No	Environmental samples (soil, water, etc.)		Isopropyl alcohol			Refrigerator (4 °C) (e.g. cooler with gel packs)	Sweden	Yes	Institutional laboratory space, Other, please specify:	International collection (DSMZ/CCUG))			No					Time constraints (e.g., lack of time), Lack of expertise		A permanent way to go back to cultured microorganisms; invaluable to sharing studied organisms and for reproducibility.	Not sure how to collaborate with a natural history museum collection
35	University		South Africa	PhD		2014	Systematics & evolutionary biology, Ecology, Other, please specify:	Parasitology	Helminths (e.g., monogeneans, digeneans, tapeworms, acanthocephalans, nematodes, leeches)		Yes, my research included targeted intentional lethal sampling	Liver, Intestine, Kidney, Whole blood, Ectoparasites		Undenatured ethanol, Formalin			Freezer (-20 °C) (e.g. portable freezer, insulated container with ice), Refrigerator (4 °C) (e.g. cooler with gel packs), Long-term storage of samples at room temperature	Australia, Belize, Brazil, Panama, South Africa	Yes	Natural history museum (in country), Natural history museum (international)				No					No institutional infrastructure to store voucher specimens in country		Knowledge on host organisms is generally larger than on microorganisms. We can identify hosts more accurately and take tissue samples for additional identification using molecular techniques. Working on elasmobranchs, storing entire specimens after dissection is thus not feasible or even necessary.	Yes	My prior experiences with natural history museums is throughout positive. Although depending on the country, certain NHMs are inclined not to send voucher specimens as loans. Also one might face enormous bureaucratic measures to deposit specimens at NHMs.	No barriers experienced as of yet.
36	University			Master's degree			Veterinary science		Protozoans, Helminths (e.g., monogeneans, digeneans, tapeworms, acanthocephalans, nematodes, leeches)		Yes, but only opportunistically (e.g., accidental fatalities during capture)	Liver, Lung, Muscle, Stomach, Intestine, Spleen, Kidney, Brain, Lymph nodes, Rectal swabs, Nasal swabs, Whole blood, Serum or plasma, Wing biopsy punches, Ectoparasites, Hairs, Mucus, Environmental samples (soil, water, etc.)		Denatured ethanol, Formalin, RNALater, TRIzol/TRIreagent, Liquid nitrogen (flash frozen with no fixative or storage medium)			Ultra-cold storage (-80 °C) (e.g. liquid nitrogen tank, cryoshipper, dry ice), Freezer (-20 °C) (e.g. portable freezer, insulated container with ice), Refrigerator (4 °C) (e.g. cooler with gel packs), Samples kept at room temperature temporarily	India	No			No institutional infrastructure to store samples in the country where samples were screened		No					No institutional infrastructure to store voucher specimens in country, Time constraints (e.g., lack of time), Lack of expertise		Better publication and reproducibility of data	No	Not yet involved directly, however, tick isolates were deposited in one repository by my advisor	Several time manuscript rejected on this ground
37	University		United Kingdom of Great Britain and Northern Ireland	PhD		2014	Ecology		Bacteria, Fungi (e.g., yeasts, molds)		Yes, my research included targeted intentional lethal sampling, No	Stomach, Other, please specify:	skin swabs, faeces	Isopropyl alcohol, RNALater, Liquid nitrogen (flash frozen with no fixative or storage medium), Another type of cold chain, please specify:	cool box then frozen		Refrigerator (4 °C) (e.g. cooler with gel packs), Samples kept at room temperature temporarily, Long-term storage of samples at room temperature	Australia, Belize, Ireland	Yes	Institutional laboratory space				No					Other, please specify:	not required for the project		No
38	University		Myanmar	PhD			Systematics & evolutionary biology, Ecology		Helminths (e.g., monogeneans, digeneans, tapeworms, acanthocephalans, nematodes, leeches)		Prefer not to respond	Stomach		Prefer not to respond			Refrigerator (4 °C) (e.g. cooler with gel packs)	Myanmar	No			No institutional infrastructure to store samples in the country where samples were screened		Yes	Skin and skull and/or skeleton preparation (for vertebrate hosts only)		Personal collection					Yes		I have never experience to publish in submission at NCBI.
39	University		Czech Republic	PhD		2017	Veterinary science, Other, please specify:	histhology	Helminths (e.g., monogeneans, digeneans, tapeworms, acanthocephalans, nematodes, leeches)		Yes, my research included targeted intentional lethal sampling	Excrement, Ectoparasites, Other, please specify:	fish gills	Formaldehyde			Refrigerator (4 °C) (e.g. cooler with gel packs)	Czech Republic, Poland	Yes	Institutional laboratory space				No					There is no tradition of vouchering in my institute, Time constraints (e.g., lack of time), Lack of expertise			Yes
40	University		United States of America	PhD			Systematics & evolutionary biology, Virology or microbiology,Ecology		Viruses		No	Environmental samples (soil, water, etc.), Other, please specify:	plants	Dessiccation, Liquid nitrogen (flash frozen with no fixative or storage medium), Another type of cold chain, please specify:, Other, please specify:	on ice and then stored at -20C	phosphate buffer	Ultra-cold storage (-80 °C) (e.g. liquid nitrogen tank, cryoshipper, dry ice), Freezer (-20 °C) (e.g. portable freezer, insulated container with ice), Refrigerator (4 °C) (e.g. cooler with gel packs), Samples kept at room temperature temporarily, Long-term storage of samples at room temperature	United States of America	No			Other, please specify:	only stored in lab freezer	No					There is no tradition of vouchering in my research field, Lack of expertise		As an evolutionary biologist, I would like to study how the viruses change over time.	No	I have consulted with an herbarium about sampling dried plant samples for viruses. They were supportive of this. However, this project did not receive funding.	N/A
41	University		Belgium	PhD		2017	Ecology		Bacteria		Yes, but only opportunistically (e.g., accidental fatalities during capture), Yes, my research included targeted intentional lethal sampling	Liver, Spleen, Whole blood, Ectoparasites		Undenatured ethanol			Samples kept at room temperature temporarily	Belgium	Yes	Institutional laboratory space				No					No institutional infrastructure to store voucher specimens in country			No
42	University		United States of America	Master's degree		2017	Virology or microbiology, Ecology		Fungi (e.g., yeasts, molds)		Yes, my research included targeted intentional lethal sampling, No	Brain, Other, please specify:	whole animal (insect)	Liquid nitrogen (flash frozen with no fixative or storage medium)			Long-term storage of samples at room temperature	United States of America	No			Other, please specify:	cells are cyropreserved and used for culturing and destructive sampling, no single voucher maintained, but a working stocks are kept permanently	No					Other, please specify:	samples are destroyed when used	A repository of data for new analyses and revising old ones.	Yes	Worked in a museum during university to process accessions and help manage vertebrate collections - not my own research samples.
43	Other, please specify	Unemployed	Spain	PhD		2015	Other, please specify:	zoology	Helminths (e.g., monogeneans, digeneans, tapeworms, acanthocephalans, nematodes, leeches)		Yes, my research included targeted intentional lethal sampling	Stomach, Intestine, Brain, Excrement, Whole blood, Serum or plasma		Undenatured ethanol, Isopropyl alcohol, Formalin, Another type of cold chain, please specify:	oct freeze		Freezer (-20 °C) (e.g. portable freezer, insulated container with ice), Refrigerator (4 °C) (e.g. cooler with gel packs)	France, Greece, United States of America	No			Other, please specify:	No need to preserve it	Yes	Other, please specify:	Fixed histological sections on slides	Institutional storage space				To go back to samples in the future in case new technics arrived to respond to unsolved clues, in my opinion	Yes	At that time some of the fixatives were carcinogenic products, as vapona, so preservations have to be well defined to avoid staff´s health issues	Yes, for personal issues, PIs can block your articles by just contacting the editor. It is a tool for retaliation and blackmailing students
44	Independent research instititue, Non-profit organization		United States of America	PhD		2011	Biomedical/clinical sciences (human)		Bacteria, Helminths (e.g., monogeneans, digeneans, tapeworms, acanthocephalans, nematodes, leeches), Other, please specify:	snails, rodents	Yes, my research included targeted intentional lethal sampling	Liver, Muscle, Intestine, Whole blood		Formalin, Liquid nitrogen (flash frozen with no fixative or storage medium)			Freezer (-20 °C) (e.g. portable freezer, insulated container with ice), Long-term storage of samples at room temperature	Brazil, Cameroon, Côte d'Ivoire, Kenya, Niger, Nigeria, Senegal	Yes	Institutional laboratory space				Yes	Fluid preserved (in formalin, ethanol, etc.)		Institutional storage space				Performing hots genetics. Looking back at other symbionts/pathogens. Looking at pathogenicity.	Yes	Good overall. Organization was not optimal (ie. consistent between collections) but people were very helpful.	No but voucher number was only mentioned at data submition to SRA.
45	University		Australia	PhD		2010	Systematics & evolutionary biology		Helminths (e.g., monogeneans, digeneans, tapeworms, acanthocephalans, nematodes, leeches)		Yes, my research included targeted intentional lethal sampling	Muscle, Ectoparasites		Undenatured ethanol, RNALater, Liquid nitrogen (flash frozen with no fixative or storage medium)			Ultra-cold storage (-80 °C) (e.g. liquid nitrogen tank, cryoshipper, dry ice), Long-term storage of samples at room temperature	Australia, Mexico, South Africa	Yes	Natural history museum (in country)				Yes	Fluid preserved (in formalin, ethanol, etc.)		Natural history museum (in country - in country of origin of voucher)				Coevolution studies. Allows checking of ID of host	Not sure how to collaborate with a natural history museum collection
46	Government research institute		New Zealand	PhD			Systematics & evolutionary biology, Virology or microbiology, Ecology		Bacteria, Fungi (e.g., yeasts, molds)		No	Environmental samples (soil, water, etc.), Other, please specify:	plants	Filter papter (e.g., FTA cards, Nobuto strips), Dessiccation, Another type of cold chain, please specify:	liquid nitrogen + glycerol		Long-term storage of samples at room temperature	New Zealand	Yes	Biobank/biorepository				Yes	Other, please specify:	dried plant tissue	Natural history museum (in country - in country of origin of voucher)				critical for plant pathology	Yes	I manage two national collections in New Zealand	no
47	University, Public health laboratory			Master's degree			Ecology		Viruses, Protozoans		Yes, but only opportunistically (e.g., accidental fatalities during capture), Yes, my research included targeted intentional lethal sampling	Liver, Lung, Muscle, Stomach, Spleen,Kidney, Whole blood, Serum or plasma, Ectoparasites		Undenatured ethanol, RNALater, Liquid nitrogen (flash frozen with no fixative or storage medium)			Ultra-cold storage (-80 °C) (e.g. liquid nitrogen tank, cryoshipper, dry ice)	Colombia	Yes	Natural history museum (in country), Biobank/biorepository				Yes	Fluid preserved (in formalin, ethanol, etc.), Skin and skull and/or skeleton preparation (for vertebrate hosts only)		Natural history museum (in country - in country of origin of voucher), Teaching collection					Yes
48	University		Brazil	Bachelor's degree		2016
49	University		Brazil	Master's degree		2020	Ecology		Fungi (e.g., yeasts, molds)		Yes, but only opportunistically (e.g., accidental fatalities during capture), No	Environmental samples (soil, water, etc.), Other, please specify:	Full body swab				Freezer (-20 °C) (e.g. portable freezer, insulated container with ice), Refrigerator (4 °C) (e.g. cooler with gel packs)	Brazil	Yes	Institutional laboratory space				No					Ethical considerations related to invasive or lethal sampling		I think it's really valuable and important for other microorganisms, but for the one I work with, it's enough the body swab (chytrid). If necessary I would collect it, but my study doesnt require it	Yes	There is a natural history museum at University and it's very simple to deposit specimens there if necessary	I have never published it before
50	University		Brazil	PhD		2016	Systematics & evolutionary biology, Virology or microbiology, Ecology		Viruses, Fungi (e.g., yeasts, molds)		Yes, my research included targeted intentional lethal sampling	Liver, Muscle, Spleen, Kidney, Oral swabs, Toe clippings, Environmental samples (soil, water, etc.), Other, please specify:	skin swabs	Isopropyl alcohol, Formaldehyde, RNALater, Another type of cold chain, please specify:	-20C, -80C		Freezer (-20 °C) (e.g. portable freezer, insulated container with ice), Refrigerator (4 °C) (e.g. cooler with gel packs), Samples kept at room temperature temporarily	Brazil	Yes	Institutional laboratory space				Yes	Fluid preserved (in formalin, ethanol, etc.)		Institutional storage space				as the research progresses and new evidences appear, it is important to be able to revisit the host	Yes	iIt was excelent. I got everything I needed from them.	No... not yet, at least
51	University, Government research institute		Argentina	PhD		1984	Other, please specify:	Parasitology	Protozoans, Helminths (e.g., monogeneans, digeneans, tapeworms, acanthocephalans, nematodes, leeches)		Yes, but only opportunistically (e.g., accidental fatalities during capture), Yes, but only because hosts were already being euthanized for other reasons (e.g., abattoirs/slaughterhouses, culling of nuisance/pest species)	Liver, Lung, Stomach, Intestine, Kidney, Brain, Rectal swabs, Excrement		Denatured ethanol, Formalin, Liquid nitrogen (flash frozen with no fixative or storage medium)			Ultra-cold storage (-80 °C) (e.g. liquid nitrogen tank, cryoshipper, dry ice), Refrigerator (4 °C) (e.g. cooler with gel packs), Samples kept at room temperature temporarily	Argentina	Yes	Natural history museum (in country)				Yes	Fluid preserved (in formalin, ethanol, etc.), Skin and skull and/or skeleton preparation (for vertebrate hosts only)		Natural history museum (in country - in country of origin of voucher)				very important since identification problems that the hosts may have in the course of time are solved with the study of the deposited material	Yes	My experience is very simple because in the museum (La Plata natural History) where the parasitological material is deposited there is a curator who takes care of the entire procedure. Regarding the hosts, the situation is not the same because the curator is not as competent and generally rejects the material to be deposited from mammals. However, our team deposits it in another mammals collectio…	Most journals that publish taxonomic papers describing species and the number of material deposited from the host species should be given
52	Government research institute		Switzerland	Master's degree		2016	Systematics & evolutionary biology		Viruses, Bacteria		No	Environmental samples (soil, water, etc.)		Another type of cold chain, please specify:	Glycerol		Samples kept at room temperature temporarily	Germany, Switzerland, United States of America	Yes	Institutional laboratory space				No					There is no tradition of vouchering in my research field			No
53	University		Botswana	PhD		2009	Veterinary science, Systematics & evolutionary biology, Ecology		Helminths (e.g., monogeneans, digeneans, tapeworms, acanthocephalans, nematodes, leeches)		Yes, my research included targeted intentional lethal sampling	Liver, Muscle, Stomach, Intestine, Spleen, Kidney, Excrement, Ectoparasites, Environmental samples (soil, water, etc.)		Undenatured ethanol, Formalin, Filter papter (e.g., FTA cards, Nobuto strips)			Refrigerator (4 °C) (e.g. cooler with gel packs)	Botswana, Zimbabwe	Yes	Institutional laboratory space, Natural history museum (international)				No					There is no tradition of vouchering in my institute, Lack of expertise			Yes	It was perfect
54	Government research institute			Master's degree			Biomedical/clinical sciences (human)		Viruses, Bacteria			Liver, Oral swabs, Nasal swabs, Excrement, Whole blood, Serum or plasma		Formalin, DNA/RNA shield, Lysis buffer			Freezer (-20 °C) (e.g. portable freezer, insulated container with ice), Refrigerator (4 °C) (e.g. cooler with gel packs)	Armenia						No					There is no tradition of vouchering in my institute
55	University			Master's degree			Other, please specify:	Parasitology	Protozoans, Other, please specify:	Parasite	No	Excrement		Undenatured ethanol, Formalin			Refrigerator (4 °C) (e.g. cooler with gel packs)	Algeria	Yes												Yes i think that maybe we can discover a new subtype in the future	No		https://www.ncbi.nlm.nih.gov/nuccore/MK170186
56	University			Master's degree			Other, please specify:	Parasitology	Helminths (e.g., monogeneans, digeneans, tapeworms, acanthocephalans, nematodes, leeches)		Yes, my research included targeted intentional lethal sampling	Stomach, Intestine		Undenatured ethanol			Samples kept at room temperature temporarily	Algeria	Yes	Other, please specify:	University			No								No
57	University		Algeria	Master's degree		2014	Other, please specify:	Parasitology	Helminths (e.g., monogeneans, digeneans, tapeworms, acanthocephalans, nematodes, leeches)		No	Stomach, Intestine, Brain					Refrigerator (4 °C) (e.g. cooler with gel packs)	Algeria	No					No
58	University		Algeria	Master's degree		2016	Systematics & evolutionary biology		Protozoans, Helminths (e.g., monogeneans, digeneans, tapeworms, acanthocephalans, nematodes, leeches), Other, please specify:	Parasites	Yes, but only because hosts were already being euthanized for other reasons (e.g., abattoirs/slaughterhouses, culling of nuisance/pest species), Yes, my research included targeted intentional lethal sampling	Ectoparasites, Other, please specify:	Fish's parasites	Dessiccation, Other, please specify:		Alcohol	Long-term storage of samples at room temperature	Algeria	No			No institutional infrastructure to store samples in the country where samples were screened		Yes	Fluid preserved (in formalin, ethanol, etc.)		Personal collection					No
59	University, Independent research instititue		Belgium	DVM and PhD			Veterinary science		Helminths (e.g., monogeneans, digeneans, tapeworms, acanthocephalans, nematodes, leeches)		Yes, but only because hosts were already being euthanized for other reasons (e.g., abattoirs/slaughterhouses, culling of nuisance/pest species)	Liver, Intestine		Other, please specify:			Samples kept at room temperature temporarily	Prefer not to respond	No			No institutional infrastructure to store samples in country		No					Other, please specify:
60	University, Independent research instititue		Belgium	DVM and PhD		1990	Veterinary science, Other, please specify:	Parasitology	Protozoans, Helminths (e.g., monogeneans, digeneans, tapeworms, acanthocephalans, nematodes, leeches)		Yes, but only because hosts were already being euthanized for other reasons (e.g., abattoirs/slaughterhouses, culling of nuisance/pest species), Yes, my research included targeted intentional lethal sampling	Liver, Lung, Muscle, Stomach, Intestine, Spleen, Kidney, Brain, Lymph nodes, Excrement, Whole blood, Serum or plasma, Environmental samples (soil, water, etc.)		Undenatured ethanol, Formalin, Filter papter (e.g., FTA cards, Nobuto strips)			Freezer (-20 °C) (e.g. portable freezer, insulated container with ice), Refrigerator (4 °C) (e.g. cooler with gel packs), Long-term storage of samples at room temperature	Belgium, Burkina Faso, Cambodia, Cameroon, Democratic Republic of the Congo, Ecuador, Ethiopia, India, Italy, Malaysia, Nepal, South Africa, United Republic of Tanzania, Viet Nam, Zambia	No			No institutional infrastructure to store samples in the country where samples were screened		No					No institutional infrastructure to store voucher specimens in the country where the samples are analyzed, No export/import permit, There is no tradition of vouchering in my research field		Reference material	No	No experience	No
61	Independent research instititue, Non-profit organization		Belgium	PhD		2000	Biomedical/clinical sciences (human), Virology or microbiology		Bacteria		No	Liver, Lung, Spleen, Lymph nodes, Other, please specify:	sputum, BAL, aspirates	Denatured ethanol, RNALater, Lysis buffer, Other, please specify:		cetyl piridinium chloride	Freezer (-20 °C) (e.g. portable freezer, insulated container with ice), Refrigerator (4 °C) (e.g. cooler with gel packs), Samples kept at room temperature temporarily, Long-term storage of samples at room temperature	Armenia, Azerbaijan, Bangladesh, Belgium, Benin, Botswana, Burundi, Cameroon, Comoros, Democratic Republic of the Congo, Ethiopia,Gambia, Georgia, Guinea, India, Kazakhstan, Kenya, Kyrgyzstan, Lesotho, Madagascar, Malawi, Mali, Mongolia, Montenegro, Mozambique, Myanmar, Nepal, Pakistan, Peru, Republic of Moldova, Sao Tome and Principe, South Africa, Sudan, Swaziland, Tajikistan, United Republic o…	Yes	Institutional laboratory space, Biobank/biorepository, Other, please specify:	bacterial isolates in public culture collections			No					There is no tradition of vouchering in my research field			Not sure how to collaborate with a natural history museum collection	No experience	No experience
62	University		Algeria	Master's degree		2016	Ecology, Other, please specify:	Parasitology	Other, please specify:	Parasites	No	Intestine		Denatured ethanol			Samples kept at room temperature temporarily	Algeria	No			No institutional infrastructure to store samples in country		Yes	Fluid preserved (in formalin, ethanol, etc.)		Other, please specify:	Laboratoire de la recherche				No
63	University		Algeria	MD/DO and PhD		2019	Ecology					Liver, Stomach, Intestine		Formaldehyde				Algeria						No								No
64	University		Belgium	PhD		2015	Systematics & evolutionary biology, Virology or microbiology		Viruses		Yes, my research included targeted intentional lethal sampling	Liver, Lung, Spleen, Kidney, Lymph nodes, Rectal swabs, Nasal swabs, Excrement, Whole blood, Wing biopsy punches, Ectoparasites, Ear clippings, Toe clippings		Undenatured ethanol, Formalin, RNALater, Viral transport media (VTM), Filter papter (e.g., FTA cards, Nobuto strips), Liquid nitrogen (flash frozen with no fixative or storage medium)			Ultra-cold storage (-80 °C) (e.g. liquid nitrogen tank, cryoshipper, dry ice), Freezer (-20 °C) (e.g. portable freezer, insulated container with ice), Refrigerator (4 °C) (e.g. cooler with gel packs), Samples kept at room temperature temporarily, Long-term storage of samples at room temperature	Belgium, Democratic Republic of the Congo, Mozambique, United Republic of Tanzania, United States of America	Yes	Institutional laboratory space, Natural history museum (international)				No					Ethical considerations related to invasive or lethal sampling, Time constraints (e.g., lack of time), Other, please specify:	I sometimes take voucher specimens of entire animals when the taxonomy of the animal could be questionable and we have the relevant permits to do so. If we are dealing with a common rodent pest species, we do not take animal vouchers for efficiency sake.	Proper taxonomic classification of host. Available material to come back to to get more samples (even if in formalin).	Yes	It is the most convenient way to take samples of wild animals when keeping animal vouchers.	No, I have not experienced barriers. I always report voucher IDs with Genbank submission.
65	Government research institute		Spain	PhD		2004	Virology or microbiology		Protozoans, Helminths (e.g., monogeneans, digeneans, tapeworms, acanthocephalans, nematodes, leeches)		No	Excrement, Whole blood, Serum or plasma		Undenatured ethanol, Formaldehyde, Formalin, Filter papter (e.g., FTA cards, Nobuto strips)			Refrigerator (4 °C) (e.g. cooler with gel packs), Samples kept at room temperature temporarily	Angola, Ethiopia, Mozambique, Peru, Spain	Yes	Institutional laboratory space, Biobank/biorepository				No								No
66	University		Algeria	PhD			Ecology		Helminths (e.g., monogeneans, digeneans, tapeworms, acanthocephalans, nematodes, leeches)		Yes, my research included targeted intentional lethal sampling	Liver, Lung, Stomach, Intestine, Spleen, Kidney, Excrement		Denatured ethanol			Refrigerator (4 °C) (e.g. cooler with gel packs)	Algeria	Prefer not to respond					No					No institutional infrastructure to store voucher specimens in country, No institutional infrastructure to store voucher specimens in the country where the samples are analyzed			No
67	University		Algeria	Master's degree		2020	Virology or microbiology, Other, please specify:	Parasitology	Protozoans		No	Other, please specify:	fecal samples	Undenatured ethanol			Refrigerator (4 °C) (e.g. cooler with gel packs)	Algeria	Yes	Institutional laboratory space				No					There is no tradition of vouchering in my research field			No	none
68	Government research institute		Canada	Master's degree		1998	Systematics & evolutionary biology		Fungi (e.g., yeasts, molds)		No	Other, please specify:	purified cultures						Yes	Natural history museum (in country), Biobank/biorepository				No					There is no tradition of vouchering in my research field			No
69	University		Democratic Republic of the Congo	Master's degree		2019	Other, please specify:	Biodiversity	Helminths (e.g., monogeneans, digeneans, tapeworms, acanthocephalans, nematodes, leeches)		No	Other, please specify:	Gills	Other, please specify:		ammonium picrate-glycerin	Samples kept at room temperature temporarily	Democratic Republic of the Congo	Yes	Institutional laboratory space				No	Other, please specify:	sample hosts not preserved	Other, please specify:	sample hosts not preserved				Not sure how to collaborate with a natural history museum collection
70	University		Belgium	PhD		2015	Virology or microbiology		Bacteria, Fungi (e.g., yeasts, molds)		No	Environmental samples (soil, water, etc.), Other, please specify:	Plant	Liquid nitrogen (flash frozen with no fixative or storage medium), Another type of cold chain, please specify:	for DNA flash frozen in liquid nitrogen then storing at -80°C.		Ultra-cold storage (-80 °C) (e.g. liquid nitrogen tank, cryoshipper, dry ice), Refrigerator (4 °C) (e.g. cooler with gel packs)	Belgium, Netherlands	Yes	Institutional laboratory space, Biobank/biorepository				No					No institutional infrastructure to store voucher specimens in the country where the samples are analyzed, There is no tradition of vouchering in my institute, Time constraints (e.g., lack of time), Lack of expertise, Other, please specify:	no safety measures, means if you store pathogenic fungi, strains that might accidentally get released..	Maybe we can store the DNA or RNA sequences, blueprints rather then the host (I would not like that many labs start collecting vouchers if safety is not guaranteed). All researchers digging out viruses from melting icecores in the permafrost.. from 10.000 years ago is scary because we will have not seen anything like these viruses before. In general I think for the larger groups of viruses, but a…	No	see above	NA
71	University		Belgium	PhD		2008	Virology or microbiology,Ecology		Bacteria, Fungi (e.g., yeasts, molds)		No	Environmental samples (soil, water, etc.)		Dessiccation, Liquid nitrogen (flash frozen with no fixative or storage medium), Another type of cold chain, please specify:	freezing, cold room		Freezer (-20 °C) (e.g. portable freezer, insulated container with ice), Refrigerator (4 °C) (e.g. cooler with gel packs), Samples kept at room temperature temporarily, Long-term storage of samples at room temperature	Belgium	Yes	Other, please specify:	local strain bank			Yes	Fluid preserved (in formalin, ethanol, etc.), Other, please specify:	Petri dish cultures, refreshed yearly	Personal collection				Thanks to many DNA based studies we now have many long lists of microbial species in many habitats, but we still don't know what is their function there. It is therefore difficult to predict potential links between community structure and functions (and further ecosystem services). Having an isolate collection allows for functional tests and partly answer this question, as well as as whole-genome…	No
72	University		United States of America	PhD		2019	Virology or microbiology,Ecology		Viruses		No	Oral swabs, Rectal swabs, Excrement, Whole blood, Wing biopsy punches, Ectoparasites, Other, please specify:	Urine	Viral transport media (VTM), Another type of cold chain, please specify:	Dry shipper charged with liquid nitrogen for the field and transport, -80 freezer for long-term storage		Ultra-cold storage (-80 °C) (e.g. liquid nitrogen tank, cryoshipper, dry ice)	Bolivia, United States of America	No			No institutional infrastructure to store samples in the country where samples were screened		No					Ethical considerations related to invasive or lethal sampling, Other, please specify:	In Bolivia, reference specimens were deposited in a museum. In Puerto Rico, few species exist, and vouchering is not as necessary. Nevertheless, wing punches were collected in case of host identification issues	Host identity is key - to understand co-evolution or host specificity, both of which will help to understand potential zoonotic risk, as well as transmission risk to new hosts other than humans.	Yes	It felt very informal, I have no idea if the specimen was preserved permanently, if there were resources in the country to do so	NA
74	University		United States of America	PhD		1987	Systematics & evolutionary biology		Protozoans, Helminths (e.g., monogeneans, digeneans, tapeworms, acanthocephalans, nematodes, leeches), Prefer not to respond		No	Prefer not to respond		Prefer not to respond			Refrigerator (4 °C) (e.g. cooler with gel packs)	Madagascar, Malawi, United States of America	No			No institutional infrastructure to store samples in the country where samples were screened		Yes	Fluid preserved (in formalin, ethanol, etc.)		Natural history museum (in country - in country of origin of voucher), Natural history museum (international - outside of country of origin of sample), Institutional storage space					Yes
75	University, Independent research instititue, Non-governmental organization, Non-profit organization		United States of America	PhD		2013	Ecology, Social or behavioral sciences, Other, please specify:	Conservation genomics	Viruses, Bacteria, Helminths (e.g., monogeneans, digeneans, tapeworms, acanthocephalans, nematodes, leeches)		No	Oral swabs, Rectal swabs, Excrement, Whole blood, Serum or plasma, Wing biopsy punches, Ectoparasites, Hairs, Ear clippings, Environmental samples (soil, water, etc.)		Formalin, RNALater, DNA/RNA shield, Lysis buffer, Filter papter (e.g., FTA cards, Nobuto strips)			Refrigerator (4 °C) (e.g. cooler with gel packs), Samples kept at room temperature temporarily	Kenya, Peru	Yes	Biobank/biorepository				No					Not allowed by permitting agencies, Ethical considerations related to invasive or lethal sampling, Ethical considerations related to accessing genetic resources		Very little, if you do your micro-organims screening well. The only reason to voucher is if the population will not miss a few individuals, if they will be representative of the population, AND if the micro organisms you are studying cannot be sampled noninvasively from the host.	No
76	Natural history museum		Australia	PhD		1997	Systematics & evolutionary biology		Helminths (e.g., monogeneans, digeneans, tapeworms, acanthocephalans, nematodes, leeches)		Yes, but only opportunistically (e.g., accidental fatalities during capture), Yes, but only because hosts were already being euthanized for other reasons (e.g., abattoirs/slaughterhouses, culling of nuisance/pest species), Yes, my research included targeted intentional lethal sampling	Ectoparasites		Undenatured ethanol, Denatured ethanol, Formalin			Long-term storage of samples at room temperature	Australia	Yes	Natural history museum (international)				Yes			Natural history museum (in country - in country of origin of voucher)				If there are questions about host identification it can be examined again	Yes	I collaborate regularly with other collections to deposit material I collect and I am actually a senior collection manager at a museum so it is my job to do this for others who contact me.	No. The only problem sometimes is getting the numbers from Museums quickly enough to insert into the proofs. Most Museums now insist that they have the specimens in hand before they will issue a registration number which is good Museum practice. However authors usually want to keep specimens until the reviews come back in case a reviewer asks them to look at something again. Do to the electronic …
77	Government research institute, Public health laboratory		Brazil	PhD		2011	Systematics & evolutionary biology		Viruses, Bacteria, Protozoans, Helminths (e.g., monogeneans, digeneans, tapeworms, acanthocephalans, nematodes, leeches)		Yes, my research included targeted intentional lethal sampling	Liver, Lung, Muscle, Stomach, Intestine, Spleen, Kidney, Brain, Excrement, Whole blood, Serum or plasma, Ectoparasites, Ear clippings, Toe clippings, Other, please specify:	Bone marrow	Undenatured ethanol, Denatured ethanol, Isopropyl alcohol, RNALater, TRIzol/TRIreagent, Filter papter (e.g., FTA cards, Nobuto strips), Liquid nitrogen (flash frozen with no fixative or storage medium)			Ultra-cold storage (-80 °C) (e.g. liquid nitrogen tank, cryoshipper, dry ice), Freezer (-20 °C) (e.g. portable freezer, insulated container with ice), Refrigerator (4 °C) (e.g. cooler with gel packs), Samples kept at room temperature temporarily, Long-term storage of samples at room temperature	Brazil	Yes	Institutional laboratory space, Natural history museum (in country)				Yes	Fluid preserved (in formalin, ethanol, etc.), Skin and skull and/or skeleton preparation (for vertebrate hosts only)		Natural history museum (in country - in country of origin of voucher), Teaching collection, Institutional storage space				This ensures that we can assess the host's taxonomic identification.	Yes	It is not always easy to deposit or retrieve specimens at these collections.	Never.
79	University		Belgium	Master's degree		2017	Biomedical/clinical sciences (human), Virology or microbiology		Bacteria		No	Environmental samples (soil, water, etc.)		Other, please specify:		Glycerol	Samples kept at room temperature temporarily	Belgium, Canada, Spain	Yes	Biobank/biorepository				Yes	Fluid preserved (in formalin, ethanol, etc.)		Institutional storage space, Personal collection					No
80	University		Belgium	PhD		2020	Other, please specify:	Biology	Bacteria		No	Environmental samples (soil, water, etc.)		DNA/RNA shield, Lysis buffer, Dessiccation, Liquid nitrogen (flash frozen with no fixative or storage medium)			Ultra-cold storage (-80 °C) (e.g. liquid nitrogen tank, cryoshipper, dry ice), Refrigerator (4 °C) (e.g. cooler with gel packs), Samples kept at room temperature temporarily	Belgium	Yes	Institutional laboratory space, Biobank/biorepository				No					There is no tradition of vouchering in my institute			No
81	University		Belgium	Master's degree		2017	Systematics & evolutionary biology		Helminths (e.g., monogeneans, digeneans, tapeworms, acanthocephalans, nematodes, leeches)		Yes, my research included targeted intentional lethal sampling	Liver, Intestine, Ectoparasites, Other, please specify:	gills	Undenatured ethanol			Long-term storage of samples at room temperature	Burundi, Democratic Republic of the Congo, Zambia	Yes	Natural history museum (in country), Natural history museum (international)				Yes	Fluid preserved (in formalin, ethanol, etc.)		Natural history museum (in country - in country of origin of voucher)				Host species ID can be double checked later on. Host range characterises the ecological niche (host range) of associated microorganisms.	No
82	Government research institute, Government agency, Public health laboratory		United States of America	PhD		1990	Veterinary science, Systematics & evolutionary biology, Virology or microbiology, Ecology, Public health policy or economics		Bacteria		No	Excrement, Environmental samples (soil, water, etc.)		Another type of cold chain, please specify:, Other, please specify:	glycerol 50%		Ultra-cold storage (-80 °C) (e.g. liquid nitrogen tank, cryoshipper, dry ice), Freezer (-20 °C) (e.g. portable freezer, insulated container with ice), Refrigerator (4 °C) (e.g. cooler with gel packs), Long-term storage of samples at room temperature	Argentina, Bangladesh, Brazil, China, Denmark, Egypt, Ethiopia, Greece, Guyana, India, Indonesia, Ireland, Israel, Kenya, Mexico, Nigeria, North Korea, Pakistan, South Africa, Thailand, Turkey, United Republic of Tanzania, United States of America	Yes	Institutional laboratory space				Yes	Fluid preserved (in formalin, ethanol, etc.)		Natural history museum (international - outside of country of origin of sample), Teaching collection				permanent voucher for future science and documentation	Yes	working relationship good we pay for them to voucher our host specimen and to identify host	not that I am aware
83	University, Natural history museum		United States of America	PhD		1970	Systematics & evolutionary biology				Yes, my research included targeted intentional lethal sampling	Liver, Muscle, Kidney, Wing biopsy punches, Ectoparasites		Undenatured ethanol, Formalin, Lysis buffer, Filter papter (e.g., FTA cards, Nobuto strips), Liquid nitrogen (flash frozen with no fixative or storage medium)			Refrigerator (4 °C) (e.g. cooler with gel packs), Long-term storage of samples at room temperature	Antigua and Barbuda, Australia, Barbados, Colombia, Dominica, Grenada, Jamaica, Mexico, Nicaragua, Saint Kitts and Nevis, Saint Lucia, Saint Vincent and the Grenadines, Suriname, Trinidad and Tobago, United States of America	Yes	Natural history museum (in country)				Yes	Fluid preserved (in formalin, ethanol, etc.), Skin and skull and/or skeleton preparation (for vertebrate hosts only)		Natural history museum (international - outside of country of origin of sample)				It changes studies from being anecdotal to being science.	Yes
84	University		United States of America	PhD		2014	Systematics & evolutionary biology		Fungi (e.g., yeasts, molds)		Yes, but only opportunistically (e.g., accidental fatalities during capture)	Mucus		Formaldehyde			Ultra-cold storage (-80 °C) (e.g. liquid nitrogen tank, cryoshipper, dry ice)	United States of America	Yes	Institutional laboratory space				Yes	Fluid preserved (in formalin, ethanol, etc.)		Institutional storage space					No
85	Government research institute			PhD			Biomedical/clinical sciences (human)		Fungi (e.g., yeasts, molds)		No	Oral swabs, Nasal swabs, Whole blood, Serum or plasma, Environmental samples (soil, water, etc.)		Liquid nitrogen (flash frozen with no fixative or storage medium), Other, please specify:		freeze dried	Refrigerator (4 °C) (e.g. cooler with gel packs), Samples kept at room temperature temporarily	Brazil	Yes	Institutional laboratory space				No					No institutional infrastructure to store voucher specimens in the country where the samples are analyzed			No
86	Government research institute		Brazil	PhD		2010	Virology or microbiology		Bacteria		No	Whole blood, Serum or plasma		Prefer not to respond			Samples kept at room temperature temporarily	Brazil	Yes	Institutional laboratory space				No					There is no tradition of vouchering in my research field			No
87	Government research institute		Brazil	Bachelor's degree		2019	Virology or microbiology, Public health policy or economics		Bacteria		No	Oral swabs, Rectal swabs, Nasal swabs, Excrement, Whole blood, Serum or plasma, Environmental samples (soil, water, etc.)		Filter papter (e.g., FTA cards, Nobuto strips), Other, please specify:		Transport Media for Bacteria	Samples kept at room temperature temporarily	Brazil	Yes	Institutional laboratory space, Biobank/biorepository				No					There is no tradition of vouchering in my research field			Not sure how to collaborate with a natural history museum collection
88	Government research institute		Brazil	PhD		2013	Ecology		Protozoans		Yes, but only because hosts were already being euthanized for other reasons (e.g., abattoirs/slaughterhouses, culling of nuisance/pest species)	Liver, Spleen, Whole blood, Serum or plasma		Isopropyl alcohol, Lysis buffer, Liquid nitrogen (flash frozen with no fixative or storage medium)			Refrigerator (4 °C) (e.g. cooler with gel packs), Samples kept at room temperature temporarily	Brazil	Yes	Institutional laboratory space				Yes	Other, please specify:	DNA	Institutional storage space					No
89	University		United States of America	Master's degree		2015	Ecology		Viruses, Bacteria, Fungi (e.g., yeasts, molds)		Yes, but only opportunistically (e.g., accidental fatalities during capture), Yes, but only because hosts were already being euthanized for other reasons (e.g., abattoirs/slaughterhouses, culling of nuisance/pest species), Yes, my research included targeted intentional lethal sampling	Liver, Lung, Stomach, Intestine, Oral swabs, Rectal swabs, Nasal swabs, Excrement, Whole blood, Serum or plasma, Wing biopsy punches, Ectoparasites, Hairs, Environmental samples (soil, water, etc.)		Undenatured ethanol, Denatured ethanol, Formalin, Viral transport media (VTM), Lysis buffer, Dessiccation			Ultra-cold storage (-80 °C) (e.g. liquid nitrogen tank, cryoshipper, dry ice), Freezer (-20 °C) (e.g. portable freezer, insulated container with ice), Refrigerator (4 °C) (e.g. cooler with gel packs), Samples kept at room temperature temporarily, Long-term storage of samples at room temperature	Belize, United States of America	Yes	Institutional laboratory space, Natural history museum (in country)				Yes	Fluid preserved (in formalin, ethanol, etc.)		Natural history museum (in country - in country of origin of voucher)					Yes
90	Independent research instititue, Non-governmental organization, Non-profit organization		United States of America	PhD		2012	Biomedical/clinical sciences (human), Virology or microbiology		Viruses, Bacteria		No	Whole blood, Serum or plasma		Viral transport media (VTM), TRIzol/TRIreagent, Lysis buffer, Liquid nitrogen (flash frozen with no fixative or storage medium)			Ultra-cold storage (-80 °C) (e.g. liquid nitrogen tank, cryoshipper, dry ice), Freezer (-20 °C) (e.g. portable freezer, insulated container with ice), Refrigerator (4 °C) (e.g. cooler with gel packs), Samples kept at room temperature temporarily	Liberia	Yes	Biobank/biorepository				No					No institutional infrastructure to store voucher specimens in country, No institutional infrastructure to store voucher specimens in the country where the samples are analyzed, No export/import permit, Time constraints (e.g., lack of time), Lack of expertise			No
91	University		Italy	PhD		2013	Systematics & evolutionary biology		Viruses, Bacteria		Yes, but only opportunistically (e.g., accidental fatalities during capture)	Liver, Kidney, Whole blood, Environmental samples (soil, water, etc.)		Undenatured ethanol, Lysis buffer			Freezer (-20 °C) (e.g. portable freezer, insulated container with ice), Samples kept at room temperature temporarily	Brazil, Canada	No			No institutional infrastructure to store samples in country		No					No institutional infrastructure to store voucher specimens in the country where the samples are analyzed, There is no tradition of vouchering in my institute			Yes
92	University		United States of America	PhD		2018	Systematics & evolutionary biology, Ecology		Protozoans		Yes, my research included targeted intentional lethal sampling	Liver, Muscle, Whole blood, Ectoparasites		Undenatured ethanol, RNALater, Liquid nitrogen (flash frozen with no fixative or storage medium)			Ultra-cold storage (-80 °C) (e.g. liquid nitrogen tank, cryoshipper, dry ice), Refrigerator (4 °C) (e.g. cooler with gel packs), Samples kept at room temperature temporarily	United States of America	Yes	Natural history museum (in country)				Yes	Skin and skull and/or skeleton preparation (for vertebrate hosts only)		Natural history museum (in country - in country of origin of voucher)				Incredibly important! The host is half of the equation in any host-parasite interaction, why wouldn't we be vouchering the host?	Yes	Have previously worked in natural history museums for a number of years. My experience is that scientists that specialize on vertebrate hosts (birds, mammals, fish, etc) are generally excited to work with microbiologists/parasitologists, but need the microbiologists to take on the burden of sampling for the microbes/parasites. They generally will not be willing to incorporate microbial sampling i…	No, have never experienced barriers
93	Government research institute		United States of America	PhD		2001	Virology or microbiology, Ecology		Viruses, Bacteria		Yes, my research included targeted intentional lethal sampling	Lung, Stomach, Intestine, Oral swabs, Rectal swabs, Nasal swabs, Excrement, Serum or plasma, Environmental samples (soil, water, etc.)		Formalin, RNALater, Viral transport media (VTM), Filter papter (e.g., FTA cards, Nobuto strips)			Ultra-cold storage (-80 °C) (e.g. liquid nitrogen tank, cryoshipper, dry ice), Refrigerator (4 °C) (e.g. cooler with gel packs)	Costa Rica, Palau, Peru, United States of America	Yes	Institutional laboratory space				Yes	Fluid preserved (in formalin, ethanol, etc.)		Institutional storage space				Screening for novel pathogens	No
94	Government research institute		United States of America	PhD		2017	Systematics & evolutionary biology, Virology or microbiology, Ecology		Viruses, Bacteria, Protozoans		Yes, but only opportunistically (e.g., accidental fatalities during capture)	Liver, Lung, Intestine, Spleen, Kidney, Brain, Oral swabs, Rectal swabs, Nasal swabs, Excrement, Whole blood, Serum or plasma		Formalin, Viral transport media (VTM), TRIzol/TRIreagent, Lysis buffer, Filter papter (e.g., FTA cards, Nobuto strips), Liquid nitrogen (flash frozen with no fixative or storage medium)			Ultra-cold storage (-80 °C) (e.g. liquid nitrogen tank, cryoshipper, dry ice), Freezer (-20 °C) (e.g. portable freezer, insulated container with ice), Refrigerator (4 °C) (e.g. cooler with gel packs), Samples kept at room temperature temporarily, Long-term storage of samples at room temperature	Democratic Republic of the Congo, Republic of the Congo, United States of America	Yes	Institutional laboratory space				Yes	Fluid preserved (in formalin, ethanol, etc.), Other, please specify:	-80C	Institutional storage space				Host biology is integral to understanding microbe biology. We sometimes share samples at request for population genetics studies or for other host research questions.	Not sure how to collaborate with a natural history museum collection	Not sure how to go about the paperwork. Samples collected with many stakeholders, MTAs, etc.
95	Government research institute		Brazil	PhD		1993	Other, please specify:	applied microbiology	Bacteria		Yes, but only opportunistically (e.g., accidental fatalities during capture), Yes, but only because hosts were already being euthanized for other reasons (e.g., abattoirs/slaughterhouses, culling of nuisance/pest species), Yes, my research included targeted intentional lethal sampling	Liver, Spleen, Lymph nodes, Oral swabs, Whole blood, Serum or plasma, Ectoparasites		Other, please specify:		cary blair medium	Refrigerator (4 °C) (e.g. cooler with gel packs), Samples kept at room temperature temporarily	Brazil	Yes	Institutional laboratory space				Yes	Skin and skull and/or skeleton preparation (for vertebrate hosts only)		Natural history museum (in country - in country of origin of voucher), Institutional storage space					Yes
96	University,Hospital or clinic		France	Other, please specify:	PharmD, PhD	2012	Other, please specify:	mycology and parasitology	Fungi (e.g., yeasts, molds)		No	Liver, Lung, Muscle, Stomach, Intestine, Spleen, Kidney, Brain, Lymph nodes, Oral swabs, Rectal swabs, Nasal swabs, Excrement, Whole blood, Serum or plasma, Wing biopsy punches, Ectoparasites, Hairs, Mucus, Ear clippings, Toe clippings, Environmental samples (soil, water, etc.)		Prefer not to respond			Refrigerator (4 °C) (e.g. cooler with gel packs)	France	Yes	Institutional laboratory space				No					Not allowed by permitting agencies			Not sure how to collaborate with a natural history museum collection
97	Government agency		France	PhD		1993	Veterinary science		Helminths (e.g., monogeneans, digeneans, tapeworms, acanthocephalans, nematodes, leeches)		Yes, my research included targeted intentional lethal sampling	Liver, Intestine, Spleen, Excrement, Whole blood, Serum or plasma, Ectoparasites, Environmental samples (soil, water, etc.)		Undenatured ethanol, RNALater, Filter papter (e.g., FTA cards, Nobuto strips), Liquid nitrogen (flash frozen with no fixative or storage medium)			Ultra-cold storage (-80 °C) (e.g. liquid nitrogen tank, cryoshipper, dry ice), Refrigerator (4 °C) (e.g. cooler with gel packs), Samples kept at room temperature temporarily	Austria, Belgium, Bulgaria, Canada, Croatia, Cyprus, Czech Republic, Denmark, Estonia, France, Germany, Greece, Hungary, Italy, Lithuania, Luxembourg, Mali, Mauritania, Morocco, Netherlands, Pakistan, Poland, Republic of Moldova, Romania, Slovenia, Sweden, Switzerland, Tunisia	No			Funding agency requires the destruction of samples upon project completion		No					Time constraints (e.g., lack of time)		Voucher specimen are closed link to the microorganisme and they can't be separated	No
98	University, Government research institute, Hospital or clinic		France	MD/DO and PhD		1992	Systematics & evolutionary biology, Other, please specify:	Parasitology	Protozoans		Yes, my research included targeted intentional lethal sampling	Muscle, Brain		Liquid nitrogen (flash frozen with no fixative or storage medium)			Refrigerator (4 °C) (e.g. cooler with gel packs)	Algeria, Belgium, Benin, Brazil, France, Gabon, Senegal, Serbia, Tunisia, Uruguay	Yes	Biobank/biorepository				No					Ethical considerations related to accessing genetic resources			No
99	University, Hospital or clinic		France	MD/DO and PhD		2006	Biomedical/clinical sciences (human), Virology or microbiology		Fungi (e.g., yeasts, molds), Protozoans, Helminths (e.g., monogeneans, digeneans, tapeworms, acanthocephalans, nematodes, leeches)		No	Liver, Lung, Muscle, Stomach, Intestine, Spleen, Kidney, Brain, Lymph nodes, Oral swabs, Rectal swabs, Nasal swabs, Excrement, Whole blood, Serum or plasma, Ectoparasites, Hairs, Mucus, Environmental samples (soil, water, etc.)		Denatured ethanol, RNALater			Refrigerator (4 °C) (e.g. cooler with gel packs), Samples kept at room temperature temporarily, Long-term storage of samples at room temperature	Mali, Morocco, Senegal	Yes	Institutional laboratory space, Biobank/biorepository				Yes	Fluid preserved (in formalin, ethanol, etc.)		Institutional storage space					No
100	Government research institute		France	PhD		1999	Biomedical/clinical sciences (human), Veterinary science, Systematics & evolutionary biology, Virology or microbiology,Ecology		Protozoans, Other, please specify:	insect vectors	Yes, but only opportunistically (e.g., accidental fatalities during capture)	Lymph nodes, Whole blood, Serum or plasma, Wing biopsy punches, Other, please specify:	skin	Denatured ethanol, RNALater, Lysis buffer, Filter papter (e.g., FTA cards, Nobuto strips), Liquid nitrogen (flash frozen with no fixative or storage medium)			Ultra-cold storage (-80 °C) (e.g. liquid nitrogen tank, cryoshipper, dry ice), Freezer (-20 °C) (e.g. portable freezer, insulated container with ice), Refrigerator (4 °C) (e.g. cooler with gel packs), Samples kept at room temperature temporarily, Long-term storage of samples at room temperature	Burkina Faso, Cameroon, Chad, Côte d'Ivoire, Democratic Republic of the Congo, Ecuador, France, Guinea, Mexico, Tunisia	Yes	Institutional laboratory space, Biobank/biorepository				No					No institutional infrastructure to store voucher specimens in country, No institutional infrastructure to store voucher specimens in the country where the samples are analyzed, No export/import permit, Ethical considerations related to invasive or lethal sampling, Ethical considerations related to accessing genetic resources			Not sure how to collaborate with a natural history museum collection
101	University, Government agency			MD/DO and PhD			Biomedical/clinical sciences (human), Veterinary science, Systematics & evolutionary biology, Virology or microbiology		Protozoans, Helminths (e.g., monogeneans, digeneans, tapeworms, acanthocephalans, nematodes, leeches)		Yes, but only because hosts were already being euthanized for other reasons (e.g., abattoirs/slaughterhouses, culling of nuisance/pest species)	Muscle, Intestine, Whole blood, Serum or plasma, Ectoparasites		Undenatured ethanol, Formaldehyde, RNALater, Lysis buffer, Liquid nitrogen (flash frozen with no fixative or storage medium)			Ultra-cold storage (-80 °C) (e.g. liquid nitrogen tank, cryoshipper, dry ice), Samples kept at room temperature temporarily	Algeria, Armenia, France, Germany, Poland, Romania, Serbia	No			Other, please specify:	often, the sample is unique and totally used. We maintain some alive nematodes in mice as an alive collection.	No					There is no tradition of vouchering in my research field, There is no tradition of vouchering in my institute		In our case, we do not consider it valuable. The more valuable is on the microorganism itself.	Yes	I worked my PhD at the French National History Museum. During it, I helped classify some specimens, I sampled some microorganisms myself, described them and put them in the collection.	I never experienced barrier because the deposit of vouchers in the National History Museum are accepted and recommended by the journals.
102	University, Hospital or clinic		France	MD/DO and PhD			Virology or microbiology		Fungi (e.g., yeasts, molds), Protozoans, Helminths (e.g., monogeneans, digeneans, tapeworms, acanthocephalans, nematodes, leeches)		No	Liver, Lung, Intestine, Spleen, Brain, Lymph nodes, Oral swabs, Rectal swabs, Excrement, Whole blood, Serum or plasma, Ectoparasites, Hairs, Toe clippings, Other, please specify:	CSF, BAL	Another type of cold chain, please specify:	freezing at -80°C		Prefer not to respond	Ethiopia, Tunisia	Yes	Institutional laboratory space				Yes	Fluid preserved (in formalin, ethanol, etc.), Other, please specify:	freezing	Institutional storage space				to study the host parasite interplay	No
103	Government research institute		France	PhD		1991	Other, please specify:	parasitology	Protozoans		No	Serum or plasma		Filter papter (e.g., FTA cards, Nobuto strips)			Freezer (-20 °C) (e.g. portable freezer, insulated container with ice), Refrigerator (4 °C) (e.g. cooler with gel packs), Long-term storage of samples at room temperature	Burkina Faso, Cameroon, Chad, Côte d'Ivoire, Guinea	Yes	Institutional laboratory space				Yes	Other, please specify:	blood on FTA card	Institutional storage space					No
104	University, Natural history museum		Bolivia	PhD		2000	Systematics & evolutionary biology,Ecology		Viruses, Other, please specify:	fleas	Yes, but only because hosts were already being euthanized for other reasons (e.g., abattoirs/slaughterhouses, culling of nuisance/pest species), Yes, my research included targeted intentional lethal sampling	Liver, Lung, Muscle, Spleen, Kidney, Oral swabs, Ectoparasites		Undenatured ethanol, RNALater, Viral transport media (VTM), TRIzol/TRIreagent, Filter papter (e.g., FTA cards, Nobuto strips), Liquid nitrogen (flash frozen with no fixative or storage medium)			Ultra-cold storage (-80 °C) (e.g. liquid nitrogen tank, cryoshipper, dry ice)	Bolivia	Yes	Natural history museum (in country)				Yes	Fluid preserved (in formalin, ethanol, etc.), Skin and skull and/or skeleton preparation (for vertebrate hosts only)		Natural history museum (in country - in country of origin of voucher), Natural history museum (international - outside of country of origin of sample)					Yes
105	Government research institute		France	PhD		2017	Veterinary science		Helminths (e.g., monogeneans, digeneans, tapeworms, acanthocephalans, nematodes, leeches)		Yes, but only opportunistically (e.g., accidental fatalities during capture), Yes, but only because hosts were already being euthanized for other reasons (e.g., abattoirs/slaughterhouses, culling of nuisance/pest species), Yes, my research included targeted intentional lethal sampling	Liver, Lung, Intestine, Excrement, Environmental samples (soil, water, etc.)		Undenatured ethanol, Filter papter (e.g., FTA cards, Nobuto strips)			Refrigerator (4 °C) (e.g. cooler with gel packs), Samples kept at room temperature temporarily	Algeria, Belgium, Canada, Croatia, Czech Republic, Denmark, France, Germany, Lithuania, Luxembourg, Madagascar, Mongolia, Morocco, Netherlands, Pakistan, Poland, Republic of Moldova,Russian Federation, Serbia, Slovakia, Slovenia, Switzerland, Tunisia, Turkey, Ukraine	No			No institutional infrastructure to store samples in country		No					There is no tradition of vouchering in my institute, Lack of expertise			No	no previous experience	not tried to do that
106	University		Italy	MD/DO and PhD		1988	Virology or microbiology		Fungi (e.g., yeasts, molds)		No	Environmental samples (soil, water, etc.)		Another type of cold chain, please specify:	-20°C		Freezer (-20 °C) (e.g. portable freezer, insulated container with ice), Refrigerator (4 °C) (e.g. cooler with gel packs)	Italy	No			No institutional infrastructure to store samples in country		No					No institutional infrastructure to store voucher specimens in country, There is no tradition of vouchering in my research field, There is no tradition of vouchering in my institute, Lack of expertise			Yes	no problems, but time consuming	no
107	University		Finland	Master's degree		1994	Virology or microbiology		Bacteria, Fungi (e.g., yeasts, molds)		No	Environmental samples (soil, water, etc.)		Other, please specify:		Immediately after sampling the microbes are transferred to culture media	Refrigerator (4 °C) (e.g. cooler with gel packs), Samples kept at room temperature temporarily	Australia, Brazil, Canada, China, Czech Republic, Finland, Japan, Sweden	Yes	Biobank/biorepository				Yes	Other, please specify:	Dried fungal samples	Natural history museum (in country - in country of origin of voucher), Natural history museum (international - outside of country of origin of sample)				Depends on samples, but usually should be obligatory to keep voucher specimens of the hosts.	Yes	Worked fine.	No
108	Government research institute		France	PhD		2004	Virology or microbiology, Ecology		Bacteria		No	Other, please specify:	plants	Other, please specify:		no field work	Prefer not to respond	Prefer not to respond	Yes	Biobank/biorepository				No					There is no tradition of vouchering in my research field			No
109	Government research institute, Independent research instititue		United Kingdom of Great Britain and Northern Ireland	Bachelor's degree		2001	Virology or microbiology		Bacteria		No	Other, please specify:	Plants	Other, please specify:		We isolate from fresh material	Samples kept at room temperature temporarily	Afghanistan, Albania, Angola, Argentina, Australia, Austria, Azerbaijan, Bangladesh, Barbados, Belgium, Bolivarian Republic of Venezuela, Brazil, Brunei Darussalam, Bulgaria, Burundi, Cameroon, Canada, Chile, China, Colombia, Comoros, Costa Rica, Cuba, Cyprus, Czech Republic, Democratic People's Republic of Korea, Democratic Republic of the Congo, Denmark, Egypt, Ethiopia, Fiji, Finland, France, …	Yes	Institutional laboratory space, Biobank/biorepository				No					There is no tradition of vouchering in my research field		Most plant hosts are widely available.	No	We're a national collection and have felt the need to.	No.
110	Independent research instititue		France	Other, please specify:	MDA and PhD	2011	Biomedical/clinical sciences (human), Virology or microbiology		Viruses,Bacteria		No	Excrement, Whole blood, Serum or plasma, Environmental samples (soil, water, etc.)		Isopropyl alcohol, Formaldehyde			Freezer (-20 °C) (e.g. portable freezer, insulated container with ice), Refrigerator (4 °C) (e.g. cooler with gel packs)	France, Italy, Mexico	Yes	Institutional laboratory space, Biobank/biorepository				Yes								No
111	Government research institute		France	PhD		1998	Other, please specify:	Fermented food bacterial ecosystem	Bacteria		No	Intestine, Environmental samples (soil, water, etc.), Other, please specify:	alimentary samples	Liquid nitrogen (flash frozen with no fixative or storage medium), Other, please specify:		lyophilization	Ultra-cold storage (-80 °C) (e.g. liquid nitrogen tank, cryoshipper, dry ice), Freezer (-20 °C) (e.g. portable freezer, insulated container with ice)	Prefer not to respond	Yes	Biobank/biorepository				Yes	Other, please specify:	lyophilized	Other, please specify:	in the BRC of which I am in charge			Biopreservation of bacterial diversity	No	Working in institutional biological resource center I do not need to a natural history museum collection services since we perform the same work with the same goals	No as all my resources are deposited in a BRC and are accessibles for researchers
112	Government research institute		Brazil	PhD		2004	Ecology		Other, please specify:	Zoonotic Diseases	Yes, my research included targeted intentional lethal sampling, No	Liver, Muscle, Stomach, Intestine, Oral swabs, Rectal swabs, Nasal swabs, Excrement, Whole blood, Serum or plasma, Ectoparasites, Environmental samples (soil, water, etc.)		Undenatured ethanol, Denatured ethanol, RNALater, DNA/RNA shield, Viral transport media (VTM), Liquid nitrogen (flash frozen with no fixative or storage medium)			Freezer (-20 °C) (e.g. portable freezer, insulated container with ice), Refrigerator (4 °C) (e.g. cooler with gel packs)	Brazil	Yes	Institutional laboratory space, Natural history museum (in country)				Yes	Fluid preserved (in formalin, ethanol, etc.), Skin and skull and/or skeleton preparation (for vertebrate hosts only)		Natural history museum (in country - in country of origin of voucher)				very important	Yes	very rewarding
